# Supplementary material for: Dichodon parvipetalum, a new combination for the Chinese Caryophyllaceae
Source: PhytoKeys. 2016 Sep 9;(69):129–30. doi: 10.3897/phytokeys.69.8494 (PMC5029145; doi:10.3897/phytokeys.69.8494)
Supplement: XML Treatment for Dichodon parvipetalum [file phytokeys.69.8494-treatment1.xml]

<!DOCTYPE tp:taxon-treatment
  PUBLIC "-//TaxonX//DTD Taxonomic Treatment Publishing DTD v0 20100105//EN" "tax-treatment-NSO.dtd">
<tp:taxon-treatment xmlns:tp="http://www.plazi.org/taxpub"><tp:treatment-meta><kwd-group><label>Taxon classification</label><kwd><named-content content-type="kingdom">Plantae</named-content></kwd><kwd><named-content content-type="order">Caryophyllales</named-content></kwd><kwd><named-content content-type="family">Caryophyllaceae</named-content></kwd></kwd-group><mixed-citation publication-type="journal"><person-group><name><surname>Yao</surname><given-names>Gang</given-names></name></person-group><article-title><italic><tp:taxon-name><tp:taxon-name-part taxon-name-part-type="genus">Dichodon</tp:taxon-name-part> <tp:taxon-name-part taxon-name-part-type="species">parvipetalum</tp:taxon-name-part></tp:taxon-name></italic>, a new combination for the Chinese <tp:taxon-name><tp:taxon-name-part taxon-name-part-type="family">Caryophyllaceae</tp:taxon-name-part></tp:taxon-name></article-title><source>PhytoKeys</source><day>9</day><month>9</month><year>2016</year><volume>2016</volume><issue>69</issue><fpage>129</fpage><lpage>130</lpage><pub-id pub-id-type="doi">10.3897/phytokeys.69.8494</pub-id></mixed-citation></tp:treatment-meta><tp:nomenclature><tp:taxon-name>
            <tp:taxon-name-part taxon-name-part-type="genus">Dichodon</tp:taxon-name-part>
            <tp:taxon-name-part taxon-name-part-type="species">parvipetalum</tp:taxon-name-part>
            <object-id xmlns:xlink="http://www.w3.org/1999/xlink" content-type="ipni" xlink:type="simple">urn:lsid:ipni.org:names:60473146-2</object-id>
          </tp:taxon-name><tp:taxon-authority>(Hosok.) G. Yao</tp:taxon-authority><tp:taxon-status xmlns:xlink="http://www.w3.org/1999/xlink" xlink:type="simple">comb. nov.</tp:taxon-status></tp:nomenclature><tp:treatment-sec sec-type="basionym" id="SECID0EXFAC"><title>Basionym.</title><p><italic><tp:taxon-name><tp:taxon-name-part taxon-name-part-type="genus">Cerastium</tp:taxon-name-part> <tp:taxon-name-part taxon-name-part-type="species">parvipetalum</tp:taxon-name-part></tp:taxon-name></italic> Hosok., Trans. Nat. Hist. Soc. Taiwan 22: 227. 1932. TYPE: CHINA. Taiwan, Kaohsiung, 3 Jan. 1931, <italic>T. Hosokawa 93</italic> (Holotype: <named-content xmlns:xlink="http://www.w3.org/1999/xlink" content-type="dwc:institutional_code" xlink:type="simple">TAI</named-content>!, no.116065)</p></tp:treatment-sec></tp:taxon-treatment>
